# Supplementary material for: From Agricultural Residues to Sustainable Boards: Complex Network Analysis of Binderless Composites
Source: Polymers (Basel). 2025 Nov 20;17(22):3082. doi: 10.3390/polym17223082 (PMC12655928; doi:10.3390/polym17223082)
Supplement: Supplementary file 1 [file polymers-17-03082-s001.zip]

Archive with 1 entries (1 files):
- polymers-3978211-supplementary.pdf
